# Supplementary material for: (2Z,N′E)-N′-[(2-Hy­droxy-1-naphth­yl)methyl­idene]furan-2-carbohydrazonic acid
Source: Acta Crystallogr Sect E Struct Rep Online. 2010 Jul 21;66(Pt 8):o2073. doi: 10.1107/S1600536810027935 (PMC3007385; doi:10.1107/S1600536810027935)
Supplement: Supplementary file 1 [file e-66-o2073-sup1.cif]

##############################################################################
###                                                                        ###
###        Electronic paper (Acta Crystallographica Section E)             ###
###                                                                        ###
##############################################################################
#                                                                            #
# This CIF contains the data in a paper accepted for publication in Acta     #
# Crystallographica Section E. It conforms to the requirements of Notes      #
# for Authors for Section E, and has been peer reviewed under the auspices   #
# of the IUCr Commission on Journals.                                        #
#                                                                            #
# Full details of the Crystallographic Information File format               #
# are given in the paper "The Crystallographic Information File (CIF):       #
# a New Standard Archive File for Crystallography" by S. R. Hall, F. H.      #
# Allen and I. D. Brown [Acta Cryst. (1991), A47, 655-685].                  #
#                                                                            #
# The current version of the core CIF dictionary is obtainable from          #
# ftp://ftp.iucr.org/pub/cif_core.dic. The current version number is 2.4.    #
#                                                                            #
# Software is freely available for graphical display of the structure(s) in  #
# this CIF.  For information consult the CIF home page http://www.iucr.org/  #
# cif/home.html                                                              #
#                                                                            #
# This file may be used for bona fide research purposes within the           #
# scientific community so long as proper attribution is given to the journal # 
# article from which it was obtained.                                        #
#                                                                            #
##############################################################################
                                             
data_global
_audit_creation_method     SHELXL-97
_journal_date_recd_electronic     2010-05-18
_journal_date_accepted     2010-07-13
_journal_name_full     'Acta Crystallographica, Section E'
_journal_year     2010
_journal_volume     66
_journal_issue      8
_journal_page_first     o2073
_journal_page_last     o2073
_journal_paper_category     QO
_journal_coeditor_code     JJ2034
_publ_contact_author_name     'Rahman Bikas'
_publ_contact_author_address
;
Department of Chemistry, Zanjan University 45195-313, Zanjan, Iran
;
_publ_contact_author_email     'bikas_r@yahoo.com'
_publ_contact_author_fax     '+982415152576'
_publ_contact_author_phone     '+982415152477'
_publ_section_title
;\
(2<i>Z</i>,<i>N</i>'<i>E</i>)-<i>N</i>'-[(2-Hydroxy-1-naphthyl)methylidene]\
furan-2-carbohydrazonic acid
;
loop_
    _publ_author_name
    _publ_author_footnote
    _publ_author_address
    'Bikas, Rahman' .
;
Department of Chemistry, Zanjan University, 45195-313 Zanjan, Iran
;
    'Hosseini Monfared, Hassan' .
;
Department of Chemistry, Zanjan University, 45195-313 Zanjan, Iran
;
    'Bijanzad, Keyvan' .
;
Faculty of Chemistry, Iran University of Science and Technology (IUST),
16846 Tehran, Iran
;
    'Koroglu, Ahmet' .
;
Department of Physics, Faculty of Arts and Sciences, Ondokuz Mayis University
55019 Kurupelit, Samsun, Turkey
;
    'Kazak, Canan' .
;
Department of Physics, Faculty of Arts and Sciences, Ondokuz Mayis University
55019 Kurupelit, Samsun, Turkey
;
data_I
_chemical_name_systematic
;
(2<i>Z</i>,<i>N</i>'<i>E</i>)-<i>N</i>'-[(2-Hydroxy-1-
naphthyl)methylidene]furan-2-carbohydrazonic acid
;
_chemical_name_common     ?
_chemical_formula_moiety     'C16 H12 N2 O3'
_chemical_formula_sum     'C16 H12 N2 O3'
_chemical_formula_iupac     'C16 H12 N2 O3'
_chemical_formula_weight     280.28
_chemical_melting_point     ?
_chemical_melting_point_gt     470
_chemical_melting_point_lt     471
_symmetry_cell_setting     orthorhombic
_symmetry_space_group_name_H-M     'P n a 21'
_symmetry_space_group_name_Hall     'P 2c -2n'
loop_
    _symmetry_equiv_pos_as_xyz
    'x, y, z'
    '-x, -y, z+1/2'
    '-x+1/2, y+1/2, z+1/2'
    'x+1/2, -y+1/2, z'
_cell_length_a     9.7427(8)
_cell_length_b     21.4182(8)
_cell_length_c     6.445(2)
_cell_angle_alpha     90.00
_cell_angle_beta     90.00
_cell_angle_gamma     90.00
_cell_volume     1344.8(4)
_cell_formula_units_Z     4
_cell_measurement_reflns_used     8863
_cell_measurement_theta_min     1.90
_cell_measurement_theta_max     27.08
_cell_measurement_temperature     293(2)
_exptl_crystal_description     'prism'
_exptl_crystal_colour     'colourless'
_exptl_crystal_size_max     0.31
_exptl_crystal_size_mid     0.27
_exptl_crystal_size_min     0.15
_exptl_crystal_density_diffrn     1.384
_exptl_crystal_density_meas     ?
_exptl_crystal_density_method     'not measured'
_exptl_crystal_F_000     584
_exptl_absorpt_coefficient_mu     0.098
_exptl_absorpt_correction_type     integration
_exptl_absorpt_process_details     '(X-RED32; Stoe & Cie, 2002)'
_exptl_absorpt_correction_T_min     0.970
_exptl_absorpt_correction_T_max     0.985
_exptl_special_details
;
12912 Friedel pairs have been merged
;
_diffrn_ambient_temperature     293(2)
_diffrn_radiation_type     MoK\a
_diffrn_radiation_wavelength     0.71073
_diffrn_radiation_source     'fine-focus sealed tube'
_diffrn_radiation_monochromator     'plane graphite'
_diffrn_measurement_device_type     'STOE IPDS 2'
_diffrn_measurement_method     'rotation method'
_diffrn_detector_area_resol_mean     6.67
_diffrn_reflns_number     7278
_diffrn_reflns_av_R_equivalents     0.0971
_diffrn_reflns_av_sigmaI/netI     0.0722
_diffrn_reflns_theta_min     1.90
_diffrn_reflns_theta_max     26.00
_diffrn_reflns_theta_full     26.00
_diffrn_measured_fraction_theta_max     0.999
_diffrn_measured_fraction_theta_full     0.999
_diffrn_reflns_limit_h_min     -12
_diffrn_reflns_limit_h_max     10
_diffrn_reflns_limit_k_min     -26
_diffrn_reflns_limit_k_max     24
_diffrn_reflns_limit_l_min     -7
_diffrn_reflns_limit_l_max     7
_diffrn_standards_number     ?
_diffrn_standards_interval_count     ?
_diffrn_standards_interval_time     ?
_diffrn_standards_decay_%     ?
_refine_special_details
;
Refinement of <i>F</i>^2^ against ALL reflections. The weighted <i>R</i>-factor
<i>wR</i> and goodness of fit <i>S</i> are based on <i>F</i>^2^, conventional
<i>R</i>-factors <i>R</i> are based on <i>F</i>, with <i>F</i> set to zero for
negative <i>F</i>^2^. The threshold expression of <i>F</i>^2^ >
\s(<i>F</i>^2^) is used only for calculating <i>R</i>-factors(gt) <i>etc</i>.
and is not relevant to the choice of reflections for refinement.
<i>R</i>-factors based on <i>F</i>^2^ are statistically about twice as large
as those based on <i>F</i>, and <i>R</i>- factors based on ALL data will be
even larger.
;
_reflns_number_total     1440
_reflns_number_gt     944
_reflns_threshold_expression     I>2sigma(I)
_refine_ls_structure_factor_coef     Fsqd
_refine_ls_matrix_type     full
_refine_ls_R_factor_all     0.0972
_refine_ls_R_factor_gt     0.0524
_refine_ls_wR_factor_gt     0.0837
_refine_ls_wR_factor_ref     0.0951
_refine_ls_goodness_of_fit_ref     1.024
_refine_ls_restrained_S_all     1.023
_refine_ls_number_reflns     1440
_refine_ls_number_parameters     191
_refine_ls_number_restraints     1
_refine_ls_hydrogen_treatment     constr
_refine_ls_weighting_scheme     calc
_refine_ls_weighting_details
         'calc w=1/[\s^2^(Fo^2^)+(0.0310P)^2^+0.0000P] where P=(Fo^2^+2Fc^2^)/3'
_atom_sites_solution_hydrogens     geom
_atom_sites_solution_primary     direct
_atom_sites_solution_secondary     difmap
_refine_ls_shift/su_max     0.000
_refine_ls_shift/su_mean     0.000
_refine_diff_density_max     0.175
_refine_diff_density_min     -0.126
_refine_ls_extinction_method     'SHELXL97 (Sheldrick, 2008)'
_refine_ls_extinction_coef     0.0063(17)
_refine_ls_extinction_expression
                                  'Fc^*^=kFc[1+0.001xFc^2^\l^3^/sin(2\q)]^-1/4^'
_refine_ls_abs_structure_details     ?
_refine_ls_abs_structure_Flack     ?
loop_
    _atom_type_symbol
    _atom_type_description
    _atom_type_scat_dispersion_real
    _atom_type_scat_dispersion_imag
    _atom_type_scat_source
    'C' 'C' 0.0033 0.0016
                         'International Tables Vol C Tables 4.2.6.8 and 6.1.1.4'
    'H' 'H' 0.0000 0.0000
                         'International Tables Vol C Tables 4.2.6.8 and 6.1.1.4'
    'N' 'N' 0.0061 0.0033
                         'International Tables Vol C Tables 4.2.6.8 and 6.1.1.4'
    'O' 'O' 0.0106 0.0060
                         'International Tables Vol C Tables 4.2.6.8 and 6.1.1.4'
_computing_data_collection     'X-AREA (Stoe & Cie, 2002)'
_computing_cell_refinement     'X-AREA (Stoe & Cie, 2002)'
_computing_data_reduction     'X-RED32 (Stoe & Cie, 2002)'
_computing_structure_solution     'SHELXS97 (Sheldrick, 2008)'
_computing_structure_refinement     'SHELXL97 (Sheldrick, 2008)'
_computing_molecular_graphics     'ORTEP-3 for Windows (Farrugia, 1997)'
_computing_publication_material     'WinGX (Farrugia, 1999)'
loop_
    _atom_site_type_symbol
    _atom_site_label
    _atom_site_fract_x
    _atom_site_fract_y
    _atom_site_fract_z
    _atom_site_U_iso_or_equiv
    _atom_site_adp_type
    _atom_site_calc_flag
    _atom_site_refinement_flags
    _atom_site_occupancy
    _atom_site_disorder_assembly
    _atom_site_disorder_group
    C C1 0.2976(5) 0.54675(18) 0.6316(7) 0.0451(11) Uani d . 1 . .
    C C2 0.2057(5) 0.5256(2) 0.4789(8) 0.0522(12) Uani d . 1 . .
    H H2 0.1969 0.5479 0.3559 0.063 Uiso calc R 1 . .
    C C3 0.1290(6) 0.4730(2) 0.5070(8) 0.0706(16) Uani d . 1 . .
    H H3 0.0688 0.4601 0.4036 0.085 Uiso calc R 1 . .
    C C4 0.1400(7) 0.4384(2) 0.6892(10) 0.0786(18) Uani d . 1 . .
    H H4 0.0883 0.4022 0.7065 0.094 Uiso calc R 1 . .
    C C5 0.2262(6) 0.4574(2) 0.8410(10) 0.0714(16) Uani d . 1 . .
    H H5 0.2320 0.4347 0.9636 0.086 Uiso calc R 1 . .
    C C6 0.3079(5) 0.51178(19) 0.8155(7) 0.0499(12) Uani d . 1 . .
    C C7 0.4022(6) 0.5297(2) 0.9729(7) 0.0591(14) Uani d . 1 . .
    H H7 0.4051 0.5078 1.0974 0.071 Uiso calc R 1 . .
    C C8 0.4882(5) 0.5788(2) 0.9420(8) 0.0552(13) Uani d . 1 . .
    H H8 0.5516 0.5897 1.0436 0.066 Uiso calc R 1 . .
    C C9 0.4814(5) 0.61298(19) 0.7575(7) 0.0474(11) Uani d . 1 . .
    C C10 0.3861(5) 0.6002(2) 0.6042(6) 0.0406(10) Uani d . 1 . .
    C C11 0.3758(5) 0.63934(18) 0.4226(6) 0.0440(11) Uani d . 1 . .
    H H11 0.3027 0.6340 0.3314 0.053 Uiso calc R 1 . .
    C C12 0.5461(5) 0.7550(2) 0.1419(7) 0.0488(11) Uani d . 1 . .
    C C13 0.5167(5) 0.78815(19) -0.0481(7) 0.0513(12) Uani d . 1 . .
    C C14 0.5895(6) 0.8270(2) -0.1646(8) 0.0631(14) Uani d . 1 . .
    H H14 0.6764 0.8425 -0.1343 0.076 Uiso calc R 1 . .
    C C15 0.5117(7) 0.8404(3) -0.3412(9) 0.0810(19) Uani d . 1 . .
    H H15 0.5371 0.8661 -0.4511 0.097 Uiso calc R 1 . .
    C C16 0.3952(7) 0.8095(3) -0.3215(9) 0.0783(18) Uani d . 1 . .
    H H16 0.3240 0.8102 -0.4178 0.094 Uiso calc R 1 . .
    N N1 0.4666(4) 0.68174(16) 0.3852(6) 0.0488(10) Uani d . 1 . .
    N N2 0.4425(4) 0.71739(15) 0.2109(6) 0.0495(10) Uani d . 1 . .
    O O1 0.5751(3) 0.65972(14) 0.7404(5) 0.0632(10) Uani d . 1 . .
    H H1 0.5641 0.6779 0.6296 0.095 Uiso calc R 1 . .
    O O2 0.6585(3) 0.76014(14) 0.2278(5) 0.0658(10) Uani d . 1 . .
    H H22 0.6598 0.7385 0.3328 0.099 Uiso calc R 1 . .
    O O3 0.3934(3) 0.77680(15) -0.1422(6) 0.0675(10) Uani d . 1 . .
loop_
    _atom_site_aniso_label
    _atom_site_aniso_U_11
    _atom_site_aniso_U_22
    _atom_site_aniso_U_33
    _atom_site_aniso_U_12
    _atom_site_aniso_U_13
    _atom_site_aniso_U_23
    C1 0.050(3) 0.037(2) 0.048(3) 0.008(2) 0.011(2) 0.001(2)
    C2 0.052(3) 0.048(3) 0.056(3) 0.002(2) 0.008(3) -0.001(2)
    C3 0.075(4) 0.056(3) 0.081(4) -0.017(3) 0.005(3) -0.006(3)
    C4 0.084(5) 0.052(3) 0.100(5) -0.015(3) 0.023(4) 0.005(4)
    C5 0.076(4) 0.058(3) 0.080(4) 0.001(3) 0.015(4) 0.009(3)
    C6 0.052(3) 0.040(2) 0.057(3) 0.010(2) 0.011(2) 0.002(2)
    C7 0.073(4) 0.057(3) 0.047(3) 0.023(3) 0.002(3) 0.013(2)
    C8 0.055(3) 0.060(3) 0.050(3) 0.016(3) -0.007(2) -0.011(3)
    C9 0.046(3) 0.042(2) 0.054(3) 0.008(2) -0.001(2) -0.003(2)
    C10 0.036(3) 0.043(2) 0.043(2) 0.011(2) 0.003(2) 0.001(2)
    C11 0.037(3) 0.047(2) 0.049(3) 0.001(2) 0.000(2) -0.002(2)
    C12 0.036(3) 0.054(3) 0.056(3) -0.002(2) 0.005(2) -0.008(2)
    C13 0.044(3) 0.047(2) 0.063(3) 0.000(2) 0.007(3) 0.005(2)
    C14 0.059(3) 0.060(3) 0.070(3) -0.018(3) 0.012(3) 0.009(3)
    C15 0.087(5) 0.075(4) 0.081(4) 0.011(4) 0.027(4) 0.034(3)
    C16 0.060(4) 0.087(4) 0.088(5) 0.022(3) 0.011(3) 0.033(4)
    N1 0.038(2) 0.050(2) 0.058(3) -0.002(2) 0.0096(18) 0.0013(19)
    N2 0.043(2) 0.0485(19) 0.057(2) -0.0082(18) 0.0117(19) 0.0134(19)
    O1 0.056(2) 0.060(2) 0.074(2) -0.0063(18) -0.0109(19) -0.0017(18)
    O2 0.056(2) 0.078(2) 0.064(2) -0.0186(18) 0.001(2) 0.0063(19)
    O3 0.040(2) 0.078(2) 0.085(3) 0.0037(18) 0.0047(19) 0.0323(19)
_geom_special_details
;
All e.s.d.'s (except the e.s.d. in the dihedral angle between two l.s. planes)
are estimated using the full covariance matrix. The cell e.s.d.'s are taken
into account individually in the estimation of e.s.d.'s in distances, angles
and torsion angles; correlations between e.s.d.'s in cell parameters are only
used when they are defined by crystal symmetry. An approximate (isotropic)
treatment of cell e.s.d.'s is used for estimating e.s.d.'s involving l.s.
planes.
;
loop_
    _geom_bond_atom_site_label_1
    _geom_bond_atom_site_label_2
    _geom_bond_site_symmetry_2
    _geom_bond_distance
    _geom_bond_publ_flag
    C1 C2 . 1.406(6) ?
    C1 C6 . 1.406(6) ?
    C1 C10 . 1.444(6) ?
    C2 C3 . 1.364(7) ?
    C2 H2 . 0.9300 ?
    C3 C4 . 1.393(8) ?
    C3 H3 . 0.9300 ?
    C4 C5 . 1.352(8) ?
    C4 H4 . 0.9300 ?
    C5 C6 . 1.420(7) ?
    C5 H5 . 0.9300 ?
    C6 C7 . 1.422(7) ?
    C7 C8 . 1.359(7) ?
    C7 H7 . 0.9300 ?
    C8 C9 . 1.397(6) ?
    C8 H8 . 0.9300 ?
    C9 O1 . 1.359(5) ?
    C9 C10 . 1.384(6) ?
    C10 C11 . 1.443(6) ?
    C11 N1 . 1.291(5) ?
    C11 H11 . 0.9300 ?
    C12 O2 . 1.232(5) ?
    C12 N2 . 1.366(5) ?
    C12 C13 . 1.444(6) ?
    C13 C14 . 1.326(6) ?
    C13 O3 . 1.367(5) ?
    C14 C15 . 1.398(7) ?
    C14 H14 . 0.9300 ?
    C15 C16 . 1.321(8) ?
    C15 H15 . 0.9300 ?
    C16 O3 . 1.352(6) ?
    C16 H16 . 0.9300 ?
    N1 N2 . 1.379(5) ?
    O1 H1 . 0.8200 ?
    O2 H22 . 0.8200 ?
loop_
    _geom_angle_atom_site_label_1
    _geom_angle_atom_site_label_2
    _geom_angle_atom_site_label_3
    _geom_angle_site_symmetry_1
    _geom_angle_site_symmetry_3
    _geom_angle
    _geom_angle_publ_flag
    C2 C1 C6 . . 117.6(4) ?
    C2 C1 C10 . . 123.4(4) ?
    C6 C1 C10 . . 118.9(4) ?
    C3 C2 C1 . . 121.5(5) ?
    C3 C2 H2 . . 119.3 ?
    C1 C2 H2 . . 119.3 ?
    C2 C3 C4 . . 120.6(5) ?
    C2 C3 H3 . . 119.7 ?
    C4 C3 H3 . . 119.7 ?
    C5 C4 C3 . . 119.8(5) ?
    C5 C4 H4 . . 120.1 ?
    C3 C4 H4 . . 120.1 ?
    C4 C5 C6 . . 120.8(6) ?
    C4 C5 H5 . . 119.6 ?
    C6 C5 H5 . . 119.6 ?
    C1 C6 C5 . . 119.6(5) ?
    C1 C6 C7 . . 120.3(4) ?
    C5 C6 C7 . . 120.1(5) ?
    C8 C7 C6 . . 120.2(5) ?
    C8 C7 H7 . . 119.9 ?
    C6 C7 H7 . . 119.9 ?
    C7 C8 C9 . . 120.0(5) ?
    C7 C8 H8 . . 120.0 ?
    C9 C8 H8 . . 120.0 ?
    O1 C9 C10 . . 122.6(4) ?
    O1 C9 C8 . . 115.0(5) ?
    C10 C9 C8 . . 122.4(5) ?
    C9 C10 C11 . . 120.7(4) ?
    C9 C10 C1 . . 118.1(4) ?
    C11 C10 C1 . . 121.2(4) ?
    N1 C11 C10 . . 120.8(4) ?
    N1 C11 H11 . . 119.6 ?
    C10 C11 H11 . . 119.6 ?
    O2 C12 N2 . . 124.3(4) ?
    O2 C12 C13 . . 120.9(4) ?
    N2 C12 C13 . . 114.8(4) ?
    C14 C13 O3 . . 109.3(4) ?
    C14 C13 C12 . . 133.0(5) ?
    O3 C13 C12 . . 117.6(4) ?
    C13 C14 C15 . . 107.5(5) ?
    C13 C14 H14 . . 126.3 ?
    C15 C14 H14 . . 126.3 ?
    C16 C15 C14 . . 106.5(5) ?
    C16 C15 H15 . . 126.7 ?
    C14 C15 H15 . . 126.7 ?
    C15 C16 O3 . . 110.7(6) ?
    C15 C16 H16 . . 124.7 ?
    O3 C16 H16 . . 124.7 ?
    C11 N1 N2 . . 115.1(4) ?
    C12 N2 N1 . . 117.7(4) ?
    C9 O1 H1 . . 109.5 ?
    C12 O2 H22 . . 109.5 ?
    C16 O3 C13 . . 106.0(4) ?
loop_
    _geom_torsion_atom_site_label_1
    _geom_torsion_atom_site_label_2
    _geom_torsion_atom_site_label_3
    _geom_torsion_atom_site_label_4
    _geom_torsion_site_symmetry_1
    _geom_torsion_site_symmetry_2
    _geom_torsion_site_symmetry_3
    _geom_torsion_site_symmetry_4
    _geom_torsion
    _geom_torsion_publ_flag
    C6 C1 C2 C3 . . . . -0.1(7) ?
    C10 C1 C2 C3 . . . . 176.6(4) ?
    C1 C2 C3 C4 . . . . -0.2(8) ?
    C2 C3 C4 C5 . . . . 0.9(9) ?
    C3 C4 C5 C6 . . . . -1.3(8) ?
    C2 C1 C6 C5 . . . . -0.3(6) ?
    C10 C1 C6 C5 . . . . -177.1(4) ?
    C2 C1 C6 C7 . . . . 178.0(4) ?
    C10 C1 C6 C7 . . . . 1.2(6) ?
    C4 C5 C6 C1 . . . . 1.0(7) ?
    C4 C5 C6 C7 . . . . -177.3(5) ?
    C1 C6 C7 C8 . . . . -3.5(7) ?
    C5 C6 C7 C8 . . . . 174.8(5) ?
    C6 C7 C8 C9 . . . . 1.8(7) ?
    C7 C8 C9 O1 . . . . -177.9(4) ?
    C7 C8 C9 C10 . . . . 2.2(7) ?
    O1 C9 C10 C11 . . . . -4.3(6) ?
    C8 C9 C10 C11 . . . . 175.5(4) ?
    O1 C9 C10 C1 . . . . 175.7(4) ?
    C8 C9 C10 C1 . . . . -4.5(6) ?
    C2 C1 C10 C9 . . . . -173.9(4) ?
    C6 C1 C10 C9 . . . . 2.6(6) ?
    C2 C1 C10 C11 . . . . 6.2(6) ?
    C6 C1 C10 C11 . . . . -177.3(4) ?
    C9 C10 C11 N1 . . . . 9.5(6) ?
    C1 C10 C11 N1 . . . . -170.6(4) ?
    O2 C12 C13 C14 . . . . -0.1(8) ?
    N2 C12 C13 C14 . . . . -178.3(5) ?
    O2 C12 C13 O3 . . . . 175.5(4) ?
    N2 C12 C13 O3 . . . . -2.6(6) ?
    O3 C13 C14 C15 . . . . -0.9(5) ?
    C12 C13 C14 C15 . . . . 175.0(5) ?
    C13 C14 C15 C16 . . . . 0.7(6) ?
    C14 C15 C16 O3 . . . . -0.1(7) ?
    C10 C11 N1 N2 . . . . -177.8(4) ?
    O2 C12 N2 N1 . . . . -1.6(6) ?
    C13 C12 N2 N1 . . . . 176.5(4) ?
    C11 N1 N2 C12 . . . . -168.4(4) ?
    C15 C16 O3 C13 . . . . -0.5(6) ?
    C14 C13 O3 C16 . . . . 0.9(5) ?
    C12 C13 O3 C16 . . . . -175.7(4) ?
loop_
    _geom_hbond_atom_site_label_D
    _geom_hbond_atom_site_label_H
    _geom_hbond_atom_site_label_A
    _geom_hbond_site_symmetry_A
    _geom_hbond_distance_DH
    _geom_hbond_distance_HA
    _geom_hbond_distance_DA
    _geom_hbond_angle_DHA
    _geom_hbond_publ_flag
    O1 H1 N1 . 0.8200 1.8400 2.565(5) 146.00 yes
