# Supplementary material for: (2Z,N′E)-N′-[(2-Hy­droxy-1-naphth­yl)methyl­idene]furan-2-carbohydrazonic acid
Source: Acta Crystallogr Sect E Struct Rep Online. 2010 Jul 21;66(Pt 8):o2073. doi: 10.1107/S1600536810027935 (PMC3007385; doi:10.1107/S1600536810027935)
Supplement: Supplementary file 2 [file e-66-o2073-Isup2.hkl]

#
# h,k,l, Fc-squared, Fo-squared, sigma(Fo-squared) and status flag
#
data_I
_shelx_title ' b106 in P n a 21'
_shelx_refln_list_code          4
_shelx_F_calc_maximum      116.89
_exptl_crystal_F_000       584.00
_reflns_d_resolution_high  0.8107
 
loop_
 _symmetry_equiv_pos_as_xyz
 'x, y, z'
 '-x, -y, z+1/2'
 '-x+1/2, y+1/2, z+1/2'
 'x+1/2, -y+1/2, z'
 
_cell_length_a     9.7427
_cell_length_b    21.4182
_cell_length_c     6.4445
_cell_angle_alpha  90.000
_cell_angle_beta   90.000
_cell_angle_gamma  90.000
 
_shelx_F_squared_multiplier     1.000
 
loop_
 _refln_index_h
 _refln_index_k
 _refln_index_l
 _refln_F_squared_calc
 _refln_F_squared_meas
 _refln_F_squared_sigma
 _refln_observed_status
   2   0   0     9005.64     9077.80    103.34 o
   4   0   0      707.21      678.64     32.35 o
   6   0   0        6.16        6.42     25.95 o
   8   0   0       34.98       42.68     19.10 o
  10   0   0      109.07       94.40     24.84 o
   1   1   0     1970.57     2172.78     38.06 o
   2   1   0     1355.13     1663.28     35.48 o
   3   1   0      811.87      804.02     28.08 o
   4   1   0      155.02      133.09     19.81 o
   5   1   0        5.99       10.34     17.01 o
   6   1   0      247.77      248.88     20.21 o
   7   1   0        6.10       15.28     16.39 o
   8   1   0       81.17       80.97     13.55 o
   9   1   0        0.41        6.32     15.12 o
  10   1   0      125.33      130.45     17.50 o
  11   1   0        8.85       14.90     24.21 o
  12   1   0       24.69       21.95     31.48 o
   0   2   0     1010.46     1113.08     29.66 o
   1   2   0      640.70      737.15     22.71 o
   2   2   0    13663.39    13736.27     64.32 o
   3   2   0      315.05      348.77     28.80 o
   4   2   0      198.62      181.75     21.29 o
   5   2   0      110.04      108.33     15.42 o
   6   2   0       36.62       38.06     16.34 o
   7   2   0      250.92      260.20     18.91 o
   8   2   0        3.92        5.59     18.31 o
   9   2   0       97.77      105.04     17.61 o
  10   2   0       91.52      112.21     19.29 o
  11   2   0      116.45      103.59     22.55 o
   1   3   0       39.38       58.93     12.93 o
   2   3   0     4673.56     4387.10     47.11 o
   3   3   0       45.26       49.08     25.85 o
   4   3   0      609.52      556.78     24.75 o
   5   3   0        0.81        6.85     19.06 o
   6   3   0        2.49        2.00     21.98 o
   7   3   0       11.35       24.17     23.12 o
   8   3   0      192.96      155.80     26.33 o
   9   3   0       33.66       57.07     16.61 o
  10   3   0       70.00       52.48     17.51 o
  11   3   0       98.39       81.69     20.84 o
   0   4   0     5332.92     5434.07     41.71 o
   1   4   0       43.65       27.71     13.08 o
   2   4   0     3042.77     3171.26     62.85 o
   3   4   0       10.75       23.65     21.62 o
   4   4   0      200.83      200.92     22.12 o
   5   4   0       84.86       90.43     21.00 o
   6   4   0        4.09        7.31     19.94 o
   7   4   0      200.45      194.02     21.95 o
   8   4   0      171.23      187.35     23.94 o
   9   4   0      271.01      305.95     26.40 o
  10   4   0        6.29        8.81     16.58 o
  11   4   0       21.30       14.45     19.80 o
   1   5   0     3742.97     3645.34     48.62 o
   2   5   0     2327.04     2583.76     49.84 o
   3   5   0       58.76       69.66     18.58 o
   4   5   0      455.95      478.10     20.83 o
   5   5   0       64.53       69.91     21.14 o
   6   5   0        7.12       35.86     21.34 o
   7   5   0      376.55      395.83     23.97 o
   8   5   0      377.78      367.90     26.42 o
   9   5   0      434.77      427.34     24.37 o
  10   5   0       23.06       13.46     17.41 o
  11   5   0       17.91       19.88     18.74 o
   0   6   0      407.89      485.13     24.39 o
   1   6   0      112.11       62.96     16.28 o
   2   6   0       17.84       20.56     15.69 o
   3   6   0      169.62      166.73     14.78 o
   4   6   0        0.58       14.79     17.96 o
   5   6   0      738.68      750.98     22.75 o
   6   6   0      304.78      333.87     23.33 o
   7   6   0      795.34      837.95     25.69 o
   8   6   0       46.57       40.24     22.22 o
   9   6   0       63.76       62.22     24.58 o
  10   6   0       39.84       51.87     16.74 o
  11   6   0       11.56       15.00     18.02 o
   1   7   0      881.62      871.57     18.21 o
   2   7   0      683.03      630.31     17.61 o
   3   7   0     1735.62     1784.81     22.83 o
   4   7   0      402.23      399.22     19.45 o
   5   7   0      433.53      430.93     20.94 o
   6   7   0       68.56       79.46     19.37 o
   7   7   0       53.86       47.93     21.20 o
   8   7   0      112.52      122.27     22.78 o
   9   7   0       52.76       49.08     21.52 o
  10   7   0        0.50       29.05     23.57 o
  11   7   0        2.10       12.09     17.76 o
   0   8   0      106.18      113.02     19.45 o
   1   8   0      148.39      142.65     13.78 o
   2   8   0      211.22      205.53     13.41 o
   3   8   0      354.62      422.00     20.54 o
   4   8   0      209.92      201.55     14.46 o
   5   8   0      206.42      182.08     19.47 o
   6   8   0       56.44       76.64     19.28 o
   7   8   0       54.22       53.12     20.64 o
   8   8   0        1.37       -7.34     18.91 o
   9   8   0      112.24      108.21     21.09 o
  10   8   0        3.04       15.96     22.89 o
  11   8   0       28.23       40.56     17.80 o
   1   9   0        7.61       20.18     12.12 o
   2   9   0       99.70       85.58     13.82 o
   3   9   0        9.99       34.69     14.21 o
   4   9   0      129.87      133.20     13.41 o
   5   9   0       18.14       37.34     18.22 o
   6   9   0      237.87      238.00     18.78 o
   7   9   0        0.14        7.41     18.52 o
   8   9   0      109.55       99.08     21.63 o
   9   9   0        1.34       -6.64     21.88 o
  10   9   0        1.03        4.72     23.86 o
  11   9   0        0.02        3.38     17.07 o
   0  10   0      817.25      785.79     22.23 o
   1  10   0      742.19      772.40     15.06 o
   2  10   0      542.41      573.79     15.49 o
   3  10   0        8.08       19.85     13.48 o
   4  10   0       39.69       42.57     12.69 o
   5  10   0        2.87       19.44     15.62 o
   6  10   0        5.28       19.17     18.05 o
   7  10   0       80.92       81.98     19.77 o
   8  10   0       56.38       94.54     21.64 o
   9  10   0       17.18        1.27     20.22 o
  10  10   0       32.02       27.20     23.39 o
  11  10   0        3.54       -0.32     17.46 o
   1  11   0      555.06      588.54     14.72 o
   2  11   0     2451.79     2524.55     21.94 o
   3  11   0       13.67       29.21     13.76 o
   4  11   0      637.84      644.94     14.87 o
   5  11   0      163.30      164.60     15.19 o
   6  11   0        0.00       -6.50     18.34 o
   7  11   0      111.05       98.33     19.20 o
   8  11   0        4.86        8.65     19.01 o
   9  11   0        4.71       15.82     22.36 o
  10  11   0       10.10       18.98     23.85 o
   0  12   0        0.00       25.45     18.05 o
   1  12   0      176.70      171.30     15.07 o
   2  12   0      298.61      321.46     14.61 o
   3  12   0       20.37       28.95     21.99 o
   4  12   0        3.78       19.65     12.04 o
   5  12   0       13.88       21.84     14.11 o
   6  12   0       10.02       21.87     18.44 o
   7  12   0       13.02       23.81     18.35 o
   8  12   0       36.87       41.74     18.82 o
   9  12   0       16.71        1.22     23.10 o
  10  12   0       10.18       20.79     21.29 o
   1  13   0       54.77       50.85     12.17 o
   2  13   0      446.40      465.77     14.59 o
   3  13   0       48.35       66.90     14.94 o
   4  13   0        0.02        1.69     11.87 o
   5  13   0       14.27       24.00     13.64 o
   6  13   0       24.75       -6.53     19.24 o
   7  13   0       50.74       45.91     19.01 o
   8  13   0        9.26       15.12     18.15 o
   9  13   0        0.60       19.37     22.78 o
  10  13   0       16.61       22.85     21.23 o
   0  14   0      376.02      374.00     20.04 o
   1  14   0      166.46      167.28     12.94 o
   2  14   0       21.98       10.48     13.07 o
   3  14   0       18.30       27.88     12.57 o
   4  14   0        2.52        6.18     12.00 o
   5  14   0       40.71       41.96     11.93 o
   6  14   0       19.42       36.55     14.14 o
   7  14   0        1.09       21.73     18.39 o
   8  14   0       10.23       35.58     21.68 o
   9  14   0        0.48        4.11     23.14 o
  10  14   0        0.65       14.81     22.12 o
   1  15   0        1.11        4.92     12.12 o
   2  15   0       67.09       83.66     13.50 o
   3  15   0       61.93       69.87     17.82 o
   4  15   0        2.14       11.47     11.21 o
   5  15   0       65.23       74.37     12.91 o
   6  15   0      130.07      109.89     14.99 o
   7  15   0        1.84        4.70     19.89 o
   8  15   0        0.02        1.20     20.14 o
   9  15   0        0.16       -3.33     20.85 o
   0  16   0      336.57      322.29     19.62 o
   1  16   0        3.30       25.07     12.62 o
   2  16   0       45.40       48.48     13.85 o
   3  16   0       37.83       29.88     14.64 o
   4  16   0       13.45        2.70     11.66 o
   5  16   0        0.35       14.55     12.57 o
   6  16   0       90.39       56.11     13.63 o
   7  16   0        2.90        4.50     19.82 o
   8  16   0        4.96       13.76     20.09 o
   9  16   0        0.00       11.64     21.65 o
   1  17   0       18.45       31.97     12.89 o
   2  17   0        1.48       17.45     13.66 o
   3  17   0       85.45       94.98     14.37 o
   4  17   0        5.64       12.38     11.55 o
   5  17   0      305.28      293.05     12.75 o
   6  17   0       13.55       24.75     14.45 o
   7  17   0        1.05       24.70     19.24 o
   8  17   0       12.09       40.58     21.00 o
   9  17   0        0.84       13.14     21.82 o
   0  18   0       19.86       34.78     18.44 o
   1  18   0       20.83       15.48     13.24 o
   2  18   0       63.34       45.07     13.46 o
   3  18   0        2.22        0.25     13.81 o
   4  18   0       18.62       34.14     11.77 o
   5  18   0        7.53        9.24     12.70 o
   6  18   0       10.60       17.99     13.94 o
   7  18   0       21.41       18.72     19.95 o
   8  18   0       10.28       24.98     21.21 o
   1  19   0        6.39       18.89     13.23 o
   2  19   0        1.33        5.16     13.67 o
   3  19   0      157.44      159.63     14.16 o
   4  19   0        4.71       15.54     12.25 o
   5  19   0       14.53       29.07     12.79 o
   6  19   0       36.91       29.69     13.22 o
   7  19   0       63.63       44.12     17.31 o
   8  19   0       40.01       17.25     22.03 o
   0  20   0       15.29        6.07     18.54 o
   1  20   0        7.85       17.77     13.04 o
   2  20   0       39.12       47.46     14.12 o
   3  20   0       30.44       16.79     13.96 o
   4  20   0        1.13       20.38     11.98 o
   5  20   0       25.92       19.68     12.90 o
   6  20   0        0.32       -6.57     14.32 o
   7  20   0       15.21       23.12     17.99 o
   1  21   0        0.82        4.68     14.58 o
   2  21   0        9.63       25.01     15.15 o
   3  21   0       48.12       31.00     14.32 o
   4  21   0       61.60       50.92     12.11 o
   5  21   0        2.98       16.99     12.98 o
   6  21   0       12.54       23.15     14.64 o
   7  21   0        0.76       12.86     17.75 o
   0  22   0        7.74       10.48     19.48 o
   1  22   0       15.40       19.44     14.53 o
   2  22   0       40.08       55.05     15.00 o
   3  22   0       10.14        5.36     12.21 o
   4  22   0        7.00       -0.29     12.38 o
   5  22   0       26.77       30.07     13.82 o
   6  22   0       12.10       17.07     14.92 o
   1  23   0        6.06       11.47     13.90 o
   2  23   0      110.76      110.92     14.23 o
   3  23   0       17.81       26.76     13.04 o
   4  23   0        0.40        5.61     12.98 o
   5  23   0       12.70        7.99     13.17 o
   0  24   0        1.08       -7.33     19.79 o
   1  24   0       25.62       18.31     14.55 o
   2  24   0        3.99       20.43     14.61 o
   3  24   0        5.25        7.71     12.97 o
   4  24   0       94.78       77.24     13.37 o
   5  24   0        2.61        5.54     13.20 o
   1  25   0        2.70       12.55     14.79 o
   2  25   0        5.74       14.28     12.43 o
   3  25   0        0.30       -1.49     13.56 o
   0  26   0       15.80       38.81     21.49 o
   1  26   0        1.10        1.88     15.02 o
   2  26   0        0.05       22.05     13.33 o
   2   0   1      245.34      196.08     13.73 o
   4   0   1     2121.33     2089.88    143.59 o
   6   0   1      202.16      195.95     12.43 o
   8   0   1       64.79       68.63     14.99 o
  10   0   1       53.59       45.03     18.58 o
   0   1   1      823.91      813.23     36.95 o
   1   1   1     3383.87     3094.11     76.03 o
   2   1   1     1826.29     1638.42     42.84 o
   3   1   1      512.22      488.46     15.76 o
   4   1   1       79.18       75.38      9.54 o
   5   1   1      222.37      236.71     10.08 o
   6   1   1      329.86      339.79      9.39 o
   7   1   1       22.52       25.74      9.11 o
   8   1   1      123.69      129.24     11.02 o
   9   1   1        4.84       13.08     11.69 o
  10   1   1      286.71      287.41     14.66 o
  11   1   1       45.16       48.37     16.35 o
   1   2   1      661.27      643.94     17.21 o
   2   2   1     2723.93     2558.98     63.77 o
   3   2   1      773.33      784.35     25.07 o
   4   2   1      400.81      361.27     11.37 o
   5   2   1      469.19      464.32     14.80 o
   6   2   1      831.06      817.34     19.49 o
   7   2   1       21.12       24.84      9.36 o
   8   2   1       79.97       70.46     11.06 o
   9   2   1       12.57       25.68     11.82 o
  10   2   1       26.35       23.56     14.79 o
  11   2   1        9.02       13.20     17.99 o
   0   3   1     4368.31     4551.75    210.31 o
   1   3   1     4673.07     4726.73    138.33 o
   2   3   1     1574.13     1618.92     49.57 o
   3   3   1      855.17      848.40     22.72 o
   4   3   1      386.17      368.19     12.63 o
   5   3   1       64.26       64.94      9.42 o
   6   3   1      258.26      274.17      9.11 o
   7   3   1       13.59       17.45     10.11 o
   8   3   1      125.36      125.44     12.63 o
   9   3   1       33.82       34.27     13.53 o
  10   3   1       34.50       35.17     14.71 o
  11   3   1        2.30       11.07     16.21 o
   1   4   1     9905.16    10004.62    229.99 o
   2   4   1     7264.95     6847.50    211.11 o
   3   4   1      778.49      804.28     21.43 o
   4   4   1      159.74      158.15      9.43 o
   5   4   1      165.64      165.63      8.86 o
   6   4   1      387.58      408.61      9.97 o
   7   4   1        2.27       15.09     10.59 o
   8   4   1      142.22      140.61     13.81 o
   9   4   1       95.56       89.47     13.63 o
  10   4   1       20.30       39.96     14.40 o
  11   4   1        3.02       13.12     15.60 o
   0   5   1    12239.58    12409.51    365.37 o
   1   5   1      750.54      805.98     14.03 o
   2   5   1     4849.68     4828.71    109.88 o
   3   5   1     3297.81     3258.62     85.29 o
   4   5   1      388.66      400.48      9.89 o
   5   5   1      139.86      143.47      9.31 o
   6   5   1       28.74       32.28     10.23 o
   7   5   1       33.59       29.84     10.26 o
   8   5   1      151.95      145.94     13.36 o
   9   5   1       44.02       52.23     13.02 o
  10   5   1       55.96       59.42     14.34 o
  11   5   1        4.17       10.09     15.35 o
   1   6   1     1586.18     1585.93     23.92 o
   2   6   1     2449.76     2295.77     54.32 o
   3   6   1     2111.66     2073.95     44.75 o
   4   6   1      963.95      973.14     24.79 o
   5   6   1      516.67      517.32     13.25 o
   6   6   1       21.94       24.52     10.12 o
   7   6   1       70.02       70.87     11.70 o
   8   6   1       39.05       32.59     12.67 o
   9   6   1        5.48        2.18     12.70 o
  10   6   1        6.91       10.00     13.90 o
  11   6   1        4.91        7.32     14.99 o
   0   7   1     1868.50     1919.50     28.56 o
   1   7   1       43.42       56.06      8.21 o
   2   7   1        2.95        6.25      9.15 o
   3   7   1      129.94      133.19      9.78 o
   4   7   1     1846.41     1838.78     38.13 o
   5   7   1       77.68       86.79     11.03 o
   6   7   1       81.10       85.50      9.97 o
   7   7   1       54.13       69.63     11.54 o
   8   7   1      239.16      253.52     12.28 o
   9   7   1       53.70       65.40     12.41 o
  10   7   1        2.40       18.26     14.30 o
  11   7   1        3.90       17.85     15.57 o
   1   8   1      198.30      194.11      8.90 o
   2   8   1     1255.48     1188.08     26.36 o
   3   8   1      161.22      188.45      9.78 o
   4   8   1       39.53       47.18      8.32 o
   5   8   1       50.64       48.52      9.96 o
   6   8   1      168.92      176.41     11.45 o
   7   8   1      380.01      383.69     11.88 o
   8   8   1      109.10      117.73     11.99 o
   9   8   1       29.94       28.86     12.56 o
  10   8   1        1.80       12.07     13.12 o
  11   8   1        6.17       14.84     14.00 o
   0   9   1      296.73      287.90     10.93 o
   1   9   1      460.04      480.77      9.37 o
   2   9   1      144.62      153.49      8.61 o
   3   9   1       78.65       86.27      7.91 o
   4   9   1      562.10      569.14     12.65 o
   5   9   1       76.23       75.66      9.22 o
   6   9   1       46.28       62.55     10.61 o
   7   9   1      259.32      278.25     17.23 o
   8   9   1       41.14       36.90     11.16 o
   9   9   1       16.46       25.39     12.07 o
  10   9   1       17.67        9.28     12.57 o
  11   9   1        8.14       18.01     14.66 o
   1  10   1      103.45       93.50      8.10 o
   2  10   1      223.28      219.18      7.73 o
   3  10   1       48.05       65.45      7.73 o
   4  10   1      134.82      128.55      8.08 o
   5  10   1      238.18      227.34      8.98 o
   6  10   1      115.62      108.11     10.81 o
   7  10   1      166.61      171.28     11.62 o
   8  10   1       71.86       73.50     12.42 o
   9  10   1       22.63       28.76     12.20 o
  10  10   1       13.20       33.88     13.42 o
  11  10   1        2.42       16.98     14.58 o
   0  11   1      216.54      229.16     13.35 o
   1  11   1      266.94      279.77      7.88 o
   2  11   1      216.11      213.10      8.12 o
   3  11   1      395.15      395.80      8.14 o
   4  11   1       79.28       77.82      7.76 o
   5  11   1      197.38      191.98      8.71 o
   6  11   1      192.16      176.89     14.45 o
   7  11   1       52.28       40.19     10.69 o
   8  11   1       49.39       45.98     11.78 o
   9  11   1       17.97       26.70     12.41 o
  10  11   1        1.63       -2.91     12.77 o
   1  12   1       20.44       23.18      6.72 o
   2  12   1       91.95       93.57      7.01 o
   3  12   1      294.41      293.09      7.26 o
   4  12   1      216.03      228.47      8.32 o
   5  12   1        5.31       18.25      8.81 o
   6  12   1       21.30       32.30     12.27 o
   7  12   1       11.70       25.01     12.98 o
   8  12   1       33.41       55.99     11.63 o
   9  12   1       24.50       29.19     11.67 o
  10  12   1        8.95       15.30     12.61 o
   0  13   1      325.01      315.86     11.66 o
   1  13   1      251.40      258.39      7.35 o
   2  13   1       94.48      103.52      6.84 o
   3  13   1      140.72      141.29      7.43 o
   4  13   1      184.57      190.86      8.15 o
   5  13   1       26.59       30.25      8.14 o
   6  13   1       67.20       74.48     10.61 o
   7  13   1       91.75       96.03     13.68 o
   8  13   1        1.29       17.63     10.90 o
   9  13   1        1.18        3.99     11.51 o
  10  13   1        3.72        6.84     12.83 o
   1  14   1       28.61       35.21      7.03 o
   2  14   1      199.49      206.00      7.29 o
   3  14   1       36.48       36.05      7.83 o
   4  14   1       56.02       58.57      7.73 o
   5  14   1      205.91      202.38      9.64 o
   6  14   1       42.55       40.23     10.41 o
   7  14   1        0.44       30.19     13.32 o
   8  14   1       26.21       48.61     11.22 o
   9  14   1        9.96       29.17     12.63 o
  10  14   1        0.18        4.95     13.17 o
   0  15   1      557.41      560.96     11.90 o
   1  15   1       29.14       26.86      6.88 o
   2  15   1       63.47       68.74      7.48 o
   3  15   1       19.22       29.64      7.68 o
   4  15   1       30.64       23.37      9.04 o
   5  15   1        4.03        5.73      9.44 o
   6  15   1       19.04       18.22      9.98 o
   7  15   1       31.06       31.91     13.89 o
   8  15   1        4.55       11.49     11.61 o
   9  15   1        1.46       14.08     12.03 o
   1  16   1      116.27      116.26      7.68 o
   2  16   1      159.90      156.09      7.56 o
   3  16   1        8.69       16.60      8.66 o
   4  16   1       61.18       77.76      9.21 o
   5  16   1       21.14       30.98      9.48 o
   6  16   1      119.12      114.90      9.90 o
   7  16   1       21.27       37.29     14.02 o
   8  16   1        4.26        7.62     11.58 o
   9  16   1        0.88       12.77     12.63 o
   0  17   1      234.03      232.69     13.74 o
   1  17   1       34.65       37.18      8.20 o
   2  17   1      102.89      103.34      8.88 o
   3  17   1        3.09        6.01      8.95 o
   4  17   1       18.69       28.39      8.70 o
   5  17   1       20.61       17.86      9.30 o
   6  17   1        5.82       13.82      9.03 o
   7  17   1        8.49        8.57     10.94 o
   8  17   1        0.69       15.45     12.04 o
   9  17   1        4.82        9.77     12.58 o
   1  18   1        0.31       10.16      8.23 o
   2  18   1       39.06       48.18      7.92 o
   3  18   1       15.53       15.94      8.29 o
   4  18   1       57.25       62.65      9.08 o
   5  18   1       60.18       54.59      8.87 o
   6  18   1       13.18       21.14      9.46 o
   7  18   1       33.63       38.52     11.12 o
   8  18   1        6.02       15.50     13.24 o
   0  19   1      170.43      186.17     14.23 o
   1  19   1       66.85       83.82      8.73 o
   2  19   1       22.08       22.61      8.14 o
   3  19   1        5.05        9.40      8.85 o
   4  19   1       43.62       49.03      9.24 o
   5  19   1        6.33        8.60      9.66 o
   6  19   1        4.06       13.08      9.52 o
   7  19   1       18.34       17.76     10.85 o
   8  19   1        9.95       10.94     11.71 o
   1  20   1       12.21       18.24      8.64 o
   2  20   1      153.84      163.27      8.71 o
   3  20   1       17.07       18.46      8.59 o
   4  20   1        5.60       11.19      8.98 o
   5  20   1        5.64        8.33      9.30 o
   6  20   1       16.14       20.16      8.31 o
   7  20   1        1.55       14.82     10.74 o
   0  21   1       39.60       54.86     10.73 o
   1  21   1        3.39        7.86      7.71 o
   2  21   1        8.26        9.55      8.99 o
   3  21   1       35.11       33.03      8.93 o
   4  21   1       36.65       33.72      9.62 o
   5  21   1        9.62       17.10     10.22 o
   6  21   1        4.90       13.82      9.06 o
   7  21   1        1.50        6.98     10.25 o
   1  22   1       69.95       60.68      8.10 o
   2  22   1       64.04       59.71      7.98 o
   3  22   1       10.24       16.45      9.46 o
   4  22   1       12.26       18.19      9.59 o
   5  22   1        1.82       10.04      9.14 o
   6  22   1        5.67       12.33      9.01 o
   0  23   1       87.44      101.44     11.58 o
   1  23   1        6.62       11.36      8.22 o
   2  23   1       81.91       73.39      7.94 o
   3  23   1       14.61       25.54      8.23 o
   4  23   1        8.28       12.42      8.88 o
   5  23   1        0.92       15.62      8.93 o
   1  24   1       88.08       88.81      8.52 o
   2  24   1        5.25       17.01      8.52 o
   3  24   1       26.96       26.77      8.80 o
   4  24   1       12.37       12.34      8.59 o
   0  25   1        0.68       10.76     12.33 o
   1  25   1       17.42        5.21      8.59 o
   2  25   1       23.38       24.03      8.90 o
   3  25   1       18.84       25.63      9.04 o
   1  26   1       21.82       23.04      8.78 o
   0   0   2     2752.38     2445.77     96.34 o
   2   0   2       81.88       65.55     10.49 o
   4   0   2      183.69      185.12     10.57 o
   6   0   2       20.92       10.70     12.80 o
   8   0   2      270.24      256.73     13.91 o
  10   0   2       61.96       54.48     16.63 o
   1   1   2      204.80      195.64      7.66 o
   2   1   2      571.16      491.84     16.19 o
   3   1   2      283.10      289.56     10.10 o
   4   1   2      206.74      205.29      7.44 o
   5   1   2      263.65      271.27      8.74 o
   6   1   2      127.92      131.55      9.01 o
   7   1   2      243.34      225.60     10.00 o
   8   1   2       67.55       51.03      8.20 o
   9   1   2       16.96       19.70     10.49 o
  10   1   2       39.90       46.91     14.65 o
  11   1   2        0.18       11.09     16.11 o
   0   2   2     5822.94     5295.90    200.96 o
   1   2   2      440.29      433.16     10.61 o
   2   2   2      210.54      220.77      7.66 o
   3   2   2      725.16      704.87     19.07 o
   4   2   2     1042.19      991.18     35.94 o
   5   2   2        1.57        4.14      8.12 o
   6   2   2      124.66      114.78      9.28 o
   7   2   2       93.95       87.85      9.50 o
   8   2   2       90.81       79.96      8.68 o
   9   2   2       20.76       28.29     10.55 o
  10   2   2       31.24       38.23     13.67 o
  11   2   2        2.30        0.34     16.57 o
   1   3   2      263.34      252.79      9.46 o
   2   3   2      833.16      819.06     22.91 o
   3   3   2     1234.82     1243.64     38.31 o
   4   3   2      885.35      851.67     29.97 o
   5   3   2      423.99      401.61     11.13 o
   6   3   2       46.23       41.66      9.27 o
   7   3   2       32.41       27.77      9.55 o
   8   3   2       29.69       30.77      8.90 o
   9   3   2       24.80       32.02     10.88 o
  10   3   2        8.76       19.71     14.30 o
  11   3   2       27.21       20.38     10.35 o
   0   4   2       90.53       91.60      9.60 o
   1   4   2      633.99      596.21     20.60 o
   2   4   2      544.41      508.04     14.95 o
   3   4   2       41.47       36.30      6.90 o
   4   4   2      174.38      173.85      8.18 o
   5   4   2       91.97      107.20      8.47 o
   6   4   2       51.13       65.05      8.92 o
   7   4   2        4.76       15.15      9.66 o
   8   4   2       33.45       44.31      8.92 o
   9   4   2        0.50        9.66     11.13 o
  10   4   2       90.58       97.82     14.43 o
  11   4   2       21.65       20.80     15.64 o
   1   5   2      337.75      340.52     14.54 o
   2   5   2       98.64       95.39      6.81 o
   3   5   2       28.60       33.64      7.27 o
   4   5   2      239.10      230.39      8.09 o
   5   5   2      109.35      112.63      8.60 o
   6   5   2       91.46      108.00      9.07 o
   7   5   2       21.86       20.34      9.48 o
   8   5   2       66.60       65.77      9.60 o
   9   5   2        6.81       16.48     10.98 o
  10   5   2       10.89       21.99     13.90 o
  11   5   2        6.35       20.46     15.40 o
   0   6   2     1340.22     1509.85     67.52 o
   1   6   2      247.18      263.82      9.98 o
   2   6   2      374.26      365.41     13.07 o
   3   6   2      167.90      168.83      7.50 o
   4   6   2      311.52      296.96     13.50 o
   5   6   2       74.34       73.40      8.32 o
   6   6   2      109.69      116.54      8.74 o
   7   6   2       25.61       25.70      8.56 o
   8   6   2       57.06       40.92      9.86 o
   9   6   2       12.02        2.31     10.35 o
  10   6   2       33.59       38.50     13.72 o
  11   6   2       32.99       51.63     15.52 o
   1   7   2      501.61      544.67     14.40 o
   2   7   2      182.22      180.89      7.52 o
   3   7   2      428.52      418.02     14.49 o
   4   7   2     1064.27     1043.56     29.59 o
   5   7   2        5.13       17.91      8.06 o
   6   7   2        4.99       10.82      8.72 o
   7   7   2        3.77       11.22      8.27 o
   8   7   2        7.49       18.43      9.30 o
   9   7   2       32.45       36.40     10.70 o
  10   7   2        6.21       11.10     13.76 o
  11   7   2        4.94       14.37     15.35 o
   0   8   2      135.34      152.05      8.64 o
   1   8   2      730.55      788.56     21.40 o
   2   8   2      673.60      694.33     14.12 o
   3   8   2     1380.73     1412.16     35.27 o
   4   8   2      575.85      559.09     17.90 o
   5   8   2      185.53      178.30      8.48 o
   6   8   2      200.91      200.14      8.94 o
   7   8   2       93.54       92.59      9.09 o
   8   8   2        3.99       12.28     11.71 o
   9   8   2       26.81       28.83     11.08 o
  10   8   2       24.00       39.30     13.69 o
  11   8   2       11.62       25.25     15.08 o
   1   9   2      990.62     1092.97     35.54 o
   2   9   2     1458.72     1428.04     39.17 o
   3   9   2      518.23      499.52     13.91 o
   4   9   2      163.97      160.93      7.74 o
   5   9   2      362.63      368.59     12.96 o
   6   9   2      228.16      224.75      9.56 o
   7   9   2      101.38      104.06      9.43 o
   8   9   2       22.49       34.99      9.55 o
   9   9   2       19.17       26.47     12.01 o
  10   9   2        3.87       16.42     13.45 o
   0  10   2      409.54      414.53     17.60 o
   1  10   2      231.83      221.69      9.18 o
   2  10   2       93.76       83.30      7.63 o
   3  10   2      638.15      605.04     15.05 o
   4  10   2      290.38      285.70     10.04 o
   5  10   2      116.82      125.52      8.48 o
   6  10   2      163.49      157.23      8.29 o
   7  10   2       64.09       64.99     10.87 o
   8  10   2       42.46       44.94     10.35 o
   9  10   2       15.10       21.96     11.49 o
  10  10   2        0.70       18.29     13.79 o
   1  11   2      200.93      214.50      7.66 o
   2  11   2      193.37      187.00      7.83 o
   3  11   2      265.08      252.47      8.08 o
   4  11   2      137.23      153.29      8.33 o
   5  11   2      290.15      297.46     14.40 o
   6  11   2      447.03      415.12     11.88 o
   7  11   2       48.35       51.80      8.98 o
   8  11   2       38.05       47.37     10.25 o
   9  11   2        1.53       11.24     11.56 o
  10  11   2       12.72       14.86     13.56 o
   0  12   2      439.05      443.03     15.79 o
   1  12   2      102.38       99.96      7.54 o
   2  12   2       20.94       39.17      7.50 o
   3  12   2       57.66       63.14      7.47 o
   4  12   2      119.00      114.86      8.21 o
   5  12   2       78.00       73.49      7.34 o
   6  12   2       10.31       20.48      7.94 o
   7  12   2       39.45       33.34      8.66 o
   8  12   2       38.85       36.11      9.26 o
   9  12   2       19.74       17.91     12.22 o
  10  12   2        6.00       18.48     13.51 o
   1  13   2       20.27       19.21      6.96 o
   2  13   2      241.35      231.24      8.59 o
   3  13   2       15.94       17.93      7.66 o
   4  13   2      111.54      114.22      8.00 o
   5  13   2      326.95      318.89      7.91 o
   6  13   2      269.47      251.29      9.41 o
   7  13   2      165.88      154.49      8.97 o
   8  13   2      100.50       98.83     10.27 o
   9  13   2        5.85       12.49     11.83 o
  10  13   2        2.09        4.80     13.27 o
   0  14   2       97.39      107.51     10.58 o
   1  14   2       16.20       22.24      7.45 o
   2  14   2       55.45       47.57      7.58 o
   3  14   2      203.85      205.17      8.70 o
   4  14   2       76.63       82.21      7.54 o
   5  14   2       46.29       47.54      7.03 o
   6  14   2       41.25       42.19      7.91 o
   7  14   2       25.20       27.39      9.02 o
   8  14   2       32.05       41.00     11.54 o
   9  14   2       45.09       51.27     12.36 o
   1  15   2       64.54       86.04      7.55 o
   2  15   2       67.50       52.72      7.41 o
   3  15   2      230.35      231.36      7.46 o
   4  15   2       85.75       95.10      7.36 o
   5  15   2       69.08       77.09      7.03 o
   6  15   2      153.28      153.07      8.11 o
   7  15   2        3.83        8.14      8.93 o
   8  15   2       74.23       53.67     11.79 o
   9  15   2       37.45       29.55     12.62 o
   0  16   2      144.21      147.95     10.80 o
   1  16   2      243.27      229.53      7.03 o
   2  16   2       51.54       57.81      6.78 o
   3  16   2       10.98       11.78      6.75 o
   4  16   2       28.09       28.42      6.21 o
   5  16   2       17.50       24.61      7.27 o
   6  16   2       33.62       39.43      7.53 o
   7  16   2       12.14       16.09      8.45 o
   8  16   2       20.72       18.01     11.96 o
   9  16   2       15.71       28.05     12.77 o
   1  17   2       31.24       36.09      6.52 o
   2  17   2       73.08       67.23      6.51 o
   3  17   2       81.87       83.46      6.49 o
   4  17   2        8.09       18.49      6.72 o
   5  17   2       30.16       40.05      7.63 o
   6  17   2       40.60       33.29      7.82 o
   7  17   2        0.33       16.62      9.07 o
   8  17   2       27.82       38.22     11.64 o
   0  18   2      515.63      512.55     19.97 o
   1  18   2      167.80      162.61      6.78 o
   2  18   2       34.46       39.20      6.25 o
   3  18   2        2.64        3.94      6.63 o
   4  18   2        2.50       13.64      7.06 o
   5  18   2        4.11       10.32      7.62 o
   6  18   2        9.59       20.49      8.80 o
   7  18   2        1.05        9.41      9.87 o
   8  18   2        3.06       22.44     11.41 o
   1  19   2      320.54      301.55      7.10 o
   2  19   2       50.25       57.15      6.60 o
   3  19   2       42.19       50.99      6.93 o
   4  19   2       17.32       15.16      6.92 o
   5  19   2        2.18       11.43      7.67 o
   6  19   2        2.03       14.11      8.47 o
   7  19   2        1.59       11.09     10.00 o
   0  20   2      293.53      278.99     15.83 o
   1  20   2       14.58       21.43      6.54 o
   2  20   2       24.93       37.25      6.82 o
   3  20   2       31.76       39.81      7.21 o
   4  20   2        9.61       17.81      7.56 o
   5  20   2       12.20       15.87      8.78 o
   6  20   2        4.12        6.83      9.37 o
   7  20   2        4.86        8.82     10.53 o
   1  21   2      117.64      114.83      6.99 o
   2  21   2       11.69       22.89      7.45 o
   3  21   2       15.70       27.87      7.08 o
   4  21   2       10.17       11.31      8.40 o
   5  21   2       14.33       14.18      8.34 o
   6  21   2       11.71       12.31      9.73 o
   0  22   2       31.88       52.42     11.35 o
   1  22   2        2.41       16.48      7.92 o
   2  22   2       41.73       28.22      8.13 o
   3  22   2       15.14       10.57      8.54 o
   4  22   2        2.71       15.55      8.56 o
   5  22   2        2.62        4.53      8.89 o
   1  23   2       28.62       29.73      8.01 o
   2  23   2       18.03       20.11      8.19 o
   3  23   2        6.29        9.68      8.88 o
   4  23   2        2.23        4.70      8.66 o
   5  23   2        0.81        7.37      9.72 o
   0  24   2        2.23        5.76     11.88 o
   1  24   2        3.41        4.29      8.50 o
   2  24   2        6.64       10.75      8.38 o
   3  24   2        0.72       10.16      8.77 o
   4  24   2        1.93       15.54      8.83 o
   1  25   2        3.80        2.70      8.54 o
   2  25   2        2.75       16.39      8.81 o
   2   0   3      604.26      586.67     24.62 o
   4   0   3      291.62      280.20     14.23 o
   6   0   3       46.05       65.19     10.66 o
   8   0   3      182.68      176.87     16.29 o
  10   0   3       34.04       33.57     13.73 o
   0   1   3      191.79      196.36     13.75 o
   1   1   3      193.53      199.48      8.23 o
   2   1   3      105.32      110.68      6.31 o
   3   1   3      170.48      164.08      6.93 o
   4   1   3      324.63      338.97     10.10 o
   5   1   3       14.02       15.85      7.07 o
   6   1   3      129.15      125.18      7.58 o
   7   1   3       36.86       39.27     11.52 o
   8   1   3       36.48       25.65     11.17 o
   9   1   3       21.09       17.12     11.83 o
  10   1   3       14.54       19.15     10.90 o
  11   1   3        2.11        9.85     15.74 o
   1   2   3      767.06      695.26     13.97 o
   2   2   3      259.83      254.44      9.19 o
   3   2   3      153.94      152.69      6.82 o
   4   2   3      264.23      270.14      8.13 o
   5   2   3       50.08       53.27      7.06 o
   6   2   3        6.16       20.29      8.32 o
   7   2   3       31.60       39.76      9.92 o
   8   2   3      102.07       85.30     11.72 o
   9   2   3        1.59        8.80     11.64 o
  10   2   3       24.87       18.62     10.87 o
  11   2   3        1.40        1.94     15.44 o
   0   3   3     1661.36     1659.91     46.11 o
   1   3   3       52.02       58.74      6.39 o
   2   3   3       38.56       37.46      6.42 o
   3   3   3      405.99      402.22     10.85 o
   4   3   3       37.97       39.41      7.01 o
   5   3   3        6.33       16.06      7.08 o
   6   3   3       71.01       70.05      8.21 o
   7   3   3       74.37       72.46      8.47 o
   8   3   3        4.18       13.39     10.97 o
   9   3   3       67.07       71.61     11.75 o
  10   3   3        5.88       17.06     10.87 o
  11   3   3       29.49       27.50     15.46 o
   1   4   3     1326.16     1332.88     35.22 o
   2   4   3       15.24       21.05      6.25 o
   3   4   3       23.68       24.75      6.41 o
   4   4   3       89.00       92.11      7.40 o
   5   4   3       57.24       63.48      7.77 o
   6   4   3       26.15       31.92      7.97 o
   7   4   3       15.31       18.15      8.57 o
   8   4   3        6.32        8.16     10.19 o
   9   4   3       58.46       52.47     10.40 o
  10   4   3       21.04       29.13     11.09 o
   0   5   3     3101.39     3292.04    146.50 o
   1   5   3      569.33      615.70     15.74 o
   2   5   3      454.43      469.54     16.80 o
   3   5   3       12.28       21.67      6.31 o
   4   5   3       98.95      106.94      6.99 o
   5   5   3       18.95       19.47      7.59 o
   6   5   3       14.17       28.25      7.97 o
   7   5   3       15.94       27.28      8.41 o
   8   5   3        7.97       11.77     10.55 o
   9   5   3       29.53       25.17     10.50 o
  10   5   3        8.63       17.20     11.11 o
   1   6   3       63.53       63.69      5.86 o
   2   6   3      178.47      174.07      6.49 o
   3   6   3       26.13       33.62      6.31 o
   4   6   3       90.98       96.38      7.60 o
   5   6   3        3.41       10.76      7.44 o
   6   6   3       78.48       68.96      8.13 o
   7   6   3       41.90       49.14      8.59 o
   8   6   3       43.30       27.40     10.85 o
   9   6   3        5.54       21.28     10.67 o
  10   6   3       41.26       48.46     11.21 o
   0   7   3     1563.78     1543.43     81.66 o
   1   7   3      350.99      350.83     10.15 o
   2   7   3      144.47      134.18      6.27 o
   3   7   3        3.14        8.92      6.37 o
   4   7   3       86.22       85.43      7.19 o
   5   7   3       34.56       42.32      7.68 o
   6   7   3        6.93       13.97      7.82 o
   7   7   3       30.11       31.64      9.56 o
   8   7   3        4.78       13.58     11.11 o
   9   7   3       35.42       36.86      9.93 o
  10   7   3        6.30       17.85     11.93 o
   1   8   3      125.85      120.52      6.37 o
   2   8   3      173.62      182.56      7.02 o
   3   8   3       64.75       71.33      7.10 o
   4   8   3      133.20      123.62      7.47 o
   5   8   3       85.47       89.17      8.00 o
   6   8   3       10.16       21.59      7.92 o
   7   8   3      103.81      103.00      9.07 o
   8   8   3       39.23       37.61     10.24 o
   9   8   3        9.62       17.23      9.64 o
  10   8   3        0.01       10.76     11.61 o
   0   9   3      331.84      314.67     18.76 o
   1   9   3       24.69       32.91      6.14 o
   2   9   3      106.33      117.13      7.11 o
   3   9   3       30.80       31.19      6.84 o
   4   9   3       35.60       39.56      7.60 o
   5   9   3       28.87       36.58      8.11 o
   6   9   3       26.97       32.84      7.92 o
   7   9   3      173.35      176.76      9.50 o
   8   9   3       44.44       50.71      8.86 o
   9   9   3       26.00       30.69      9.74 o
  10   9   3        6.31       12.02     11.81 o
   1  10   3       61.30       62.98      6.68 o
   2  10   3       53.38       51.15      6.97 o
   3  10   3       29.33       36.11      7.19 o
   4  10   3       66.56       67.06      8.71 o
   5  10   3       13.70       28.20      8.12 o
   6  10   3      475.85      437.79     14.83 o
   7  10   3      117.85      121.45      8.64 o
   8  10   3        5.24        0.09      9.07 o
   9  10   3       46.92       43.86     10.26 o
  10  10   3        3.80        7.07     11.70 o
   0  11   3       80.44       86.78     10.36 o
   1  11   3       57.48       70.56      6.87 o
   2  11   3      113.52      112.89      6.88 o
   3  11   3       61.94       63.29      7.17 o
   4  11   3      260.02      257.32      8.38 o
   5  11   3       98.26      112.46      7.74 o
   6  11   3      200.90      201.71      8.34 o
   7  11   3      128.82      130.38      9.25 o
   8  11   3       22.21       28.38      9.18 o
   9  11   3       41.43       39.15     10.79 o
   1  12   3       22.67       27.35      7.36 o
   2  12   3        7.56       21.12      7.13 o
   3  12   3      481.23      443.40      9.98 o
   4  12   3      304.73      289.70      8.59 o
   5  12   3      202.80      196.13      8.56 o
   6  12   3        1.05        7.32      8.28 o
   7  12   3       27.07       22.99      8.39 o
   8  12   3       46.98       40.33      9.38 o
   9  12   3       21.10       20.72     10.59 o
   0  13   3      104.00       81.10     10.49 o
   1  13   3        5.34       11.32      7.23 o
   2  13   3      162.98      157.16      8.44 o
   3  13   3       54.55       50.95      7.68 o
   4  13   3      233.23      244.24      8.21 o
   5  13   3       33.14       38.39      7.83 o
   6  13   3       19.99       18.04      8.78 o
   7  13   3       68.58       53.20      8.53 o
   8  13   3       89.13       83.76      9.36 o
   9  13   3       18.59       16.48     10.62 o
   1  14   3       36.30       37.62      7.37 o
   2  14   3      590.38      552.14     16.55 o
   3  14   3       33.08       20.99      7.73 o
   4  14   3       45.64       42.30      7.92 o
   5  14   3       49.43       65.18      7.93 o
   6  14   3       49.82       43.96      8.82 o
   7  14   3       26.66       29.80      8.53 o
   8  14   3       44.00       44.09      9.60 o
   9  14   3       14.56       16.17     11.11 o
   0  15   3      116.17      103.80     11.07 o
   1  15   3      149.21      151.55     10.56 o
   2  15   3      459.01      447.39     20.21 o
   3  15   3       76.85       81.22      7.70 o
   4  15   3       86.29       90.49      8.19 o
   5  15   3       34.37       39.97      8.49 o
   6  15   3       15.57       23.08      7.54 o
   7  15   3       57.85       56.92      8.27 o
   8  15   3       53.71       49.80      9.76 o
   1  16   3      129.52      110.03      7.67 o
   2  16   3      151.11      143.95      8.49 o
   3  16   3       84.24       75.32      7.90 o
   4  16   3      152.48      145.27      7.83 o
   5  16   3       46.77       43.69      7.00 o
   6  16   3       16.64       26.32      8.10 o
   7  16   3       19.52       20.94      8.35 o
   8  16   3       18.07       20.23      9.95 o
   0  17   3      159.67      133.84     10.97 o
   1  17   3       13.68       19.94      7.32 o
   2  17   3       61.89       60.00      7.39 o
   3  17   3       15.66       24.04      7.62 o
   4  17   3       40.63       47.32      8.10 o
   5  17   3       44.83       36.16      7.48 o
   6  17   3       24.68       29.40      7.91 o
   7  17   3       12.29       10.24      8.49 o
   8  17   3        8.60       16.70     10.09 o
   1  18   3       57.54       62.16      7.68 o
   2  18   3      165.96      161.11      8.02 o
   3  18   3       56.42       57.99      7.51 o
   4  18   3        9.09       18.30      7.62 o
   5  18   3       11.71       17.54      7.98 o
   6  18   3       11.16       16.95      7.82 o
   7  18   3        9.11       19.81      8.77 o
   0  19   3      151.15      149.12     16.37 o
   1  19   3       30.69       30.55      7.65 o
   2  19   3       25.38       31.96      6.97 o
   3  19   3        8.23       13.62      7.22 o
   4  19   3       28.90       27.01      7.77 o
   5  19   3       26.75       18.73      7.55 o
   6  19   3        9.73       11.34      8.47 o
   7  19   3        0.98        6.32      9.38 o
   1  20   3       64.20       60.85      6.67 o
   2  20   3        2.08        6.62      6.65 o
   3  20   3       31.61       28.31      7.15 o
   4  20   3        1.16        3.64      7.36 o
   5  20   3       36.03       43.62      7.42 o
   6  20   3        1.28        8.78      8.30 o
   0  21   3       21.59       16.54      9.97 o
   1  21   3        8.69       18.98      6.84 o
   2  21   3       12.76       19.09      6.92 o
   3  21   3       21.92       19.51      7.39 o
   4  21   3       14.97       20.49      7.56 o
   5  21   3       16.62       17.37      8.25 o
   1  22   3        0.20        4.88      7.29 o
   2  22   3        8.67       17.32      6.94 o
   3  22   3        3.07        8.93      7.04 o
   4  22   3        6.81        6.92      8.31 o
   0  23   3        8.14        5.04     10.39 o
   1  23   3        2.15        4.57      7.64 o
   2  23   3        2.80       10.78      7.17 o
   3  23   3        4.63       10.47      7.95 o
   1  24   3        0.16       10.41      7.39 o
   2  24   3        0.58       10.30      8.35 o
   0   0   4     1060.10     1057.48     47.60 o
   2   0   4      596.11      595.02     26.13 o
   4   0   4        2.07       20.81      9.23 o
   6   0   4       63.40       63.61     15.09 o
   8   0   4       34.09       51.46     13.47 o
  10   0   4        9.92       11.02     15.58 o
   1   1   4       24.49       27.39      5.87 o
   2   1   4      372.08      379.32     15.44 o
   3   1   4      301.84      296.72      8.96 o
   4   1   4       60.27       63.47      6.64 o
   5   1   4       46.10       50.36      6.81 o
   6   1   4       44.69       33.83      7.83 o
   7   1   4        0.26       10.73      9.66 o
   8   1   4       17.65       16.65     11.05 o
   9   1   4        3.21       14.55     12.10 o
  10   1   4        3.07        5.53     13.25 o
   0   2   4      386.35      392.68     11.61 o
   1   2   4       78.59       92.69      5.75 o
   2   2   4      181.42      167.19      6.56 o
   3   2   4       92.90       93.89      6.15 o
   4   2   4       44.89       43.91      6.74 o
   5   2   4       13.03       22.28      6.80 o
   6   2   4       22.95       32.04      8.14 o
   7   2   4       33.80       34.53      9.51 o
   8   2   4       22.12       29.67     11.23 o
   9   2   4       24.34       22.49     11.82 o
  10   2   4        8.92       15.31     13.16 o
   1   3   4      141.86      147.15      6.06 o
   2   3   4       61.05       66.53      5.92 o
   3   3   4      104.91      105.39      6.61 o
   4   3   4        0.51       16.06      6.43 o
   5   3   4        6.38       27.70      7.50 o
   6   3   4       57.87       68.67      7.20 o
   7   3   4       39.42       39.11      9.72 o
   8   3   4       49.82       38.64     10.93 o
   9   3   4        6.13        8.03     12.13 o
  10   3   4        3.01        9.54     12.74 o
   0   4   4       42.81       40.38      8.70 o
   1   4   4        9.06       12.80      5.91 o
   2   4   4      116.29      118.58      6.31 o
   3   4   4       22.70       26.28      6.47 o
   4   4   4      112.27      110.79      6.91 o
   5   4   4      150.66      146.36      7.74 o
   6   4   4       16.74       24.36      7.88 o
   7   4   4       27.50       29.68      9.19 o
   8   4   4       24.16       20.81     10.14 o
   9   4   4       32.28       34.32     11.71 o
  10   4   4        6.78       15.47     13.42 o
   1   5   4        5.61        4.55      6.14 o
   2   5   4       75.53       81.86      6.40 o
   3   5   4       43.80       56.08      6.57 o
   4   5   4      444.35      448.78     15.70 o
   5   5   4      411.24      376.37     15.24 o
   6   5   4        3.29        7.03      8.43 o
   7   5   4       27.21       36.77      9.08 o
   8   5   4       21.24       26.15      9.97 o
   9   5   4       13.94       13.17     12.31 o
  10   5   4        4.02       14.12     13.17 o
   0   6   4       31.86       27.28      8.51 o
   1   6   4      134.67      122.99      6.14 o
   2   6   4       12.96       17.94      6.07 o
   3   6   4      110.86      116.74      6.35 o
   4   6   4       96.00       97.85      6.69 o
   5   6   4       80.48       80.75      7.59 o
   6   6   4      149.96      159.54      9.27 o
   7   6   4      105.51      111.18      9.50 o
   8   6   4       31.20       42.37      9.88 o
   9   6   4        3.48       14.57     11.95 o
  10   6   4        8.60       18.23     11.88 o
   1   7   4        0.38        6.15      6.38 o
   2   7   4      176.97      183.28      6.45 o
   3   7   4       47.95       52.22      7.10 o
   4   7   4      103.33      112.62      6.99 o
   5   7   4      138.94      148.83      8.54 o
   6   7   4      521.14      476.70     21.84 o
   7   7   4       43.81       35.06      9.26 o
   8   7   4       13.56        8.94      9.64 o
   9   7   4        8.12       12.04     11.34 o
   0   8   4      288.26      296.97     14.24 o
   1   8   4       76.36       68.11      6.58 o
   2   8   4       27.95       40.24      6.26 o
   3   8   4      231.46      234.78      8.78 o
   4   8   4       32.56       31.54      6.80 o
   5   8   4       31.71       46.37      8.79 o
   6   8   4       37.42       53.85      7.68 o
   7   8   4       32.18       34.86      9.19 o
   8   8   4        1.61       12.36     10.00 o
   9   8   4        4.38       10.10     11.88 o
   1   9   4       21.54       26.95      6.05 o
   2   9   4       66.67       68.44      6.40 o
   3   9   4       25.10       34.70      6.49 o
   4   9   4      170.06      174.46      7.92 o
   5   9   4       86.68       86.45      8.26 o
   6   9   4       66.23       62.75      8.38 o
   7   9   4        0.38        7.03      9.14 o
   8   9   4        9.84       17.37     10.17 o
   9   9   4        6.06       11.44     11.01 o
   0  10   4       55.53       63.37      8.78 o
   1  10   4      294.57      287.86      7.64 o
   2  10   4       12.26       14.41      6.31 o
   3  10   4      269.43      243.90      8.76 o
   4  10   4      249.16      234.19      8.73 o
   5  10   4       54.98       66.40      8.62 o
   6  10   4       18.16       17.54      8.46 o
   7  10   4       41.59       37.36      9.44 o
   8  10   4        0.81       -1.50     10.33 o
   9  10   4        2.24       13.26      9.63 o
   1  11   4       74.95       89.69      7.36 o
   2  11   4        5.86        5.02      8.72 o
   3  11   4      174.84      180.70      9.94 o
   4  11   4       52.55       58.44      8.14 o
   5  11   4       78.80       72.80     11.65 o
   6  11   4        7.83       15.42      8.85 o
   7  11   4       22.63       32.27      9.68 o
   8  11   4        7.25       17.66      9.64 o
   9  11   4        0.99        9.17     10.34 o
   0  12   4       27.59       33.54      8.76 o
   1  12   4       52.62       56.34      6.94 o
   2  12   4      186.77      191.34      8.23 o
   3  12   4      137.19      130.78      7.44 o
   4  12   4       49.94       46.91      8.19 o
   5  12   4        8.49       10.01      8.91 o
   6  12   4       22.76       25.25      9.38 o
   7  12   4        7.63       17.12      8.69 o
   8  12   4        6.62       14.76      9.88 o
   1  13   4       61.72       57.10      7.32 o
   2  13   4      110.22       98.16      7.23 o
   3  13   4       10.01       10.33      7.37 o
   4  13   4       20.04       20.65      8.80 o
   5  13   4       29.56       31.73      8.15 o
   6  13   4       10.38       18.64      8.75 o
   7  13   4       28.40       24.82      9.26 o
   8  13   4        7.75       17.38     10.16 o
   0  14   4      110.58      111.71     10.97 o
   1  14   4        9.75        5.86      7.31 o
   2  14   4       75.97       72.38      7.51 o
   3  14   4       69.00       80.18      8.00 o
   4  14   4       55.29       64.14      7.85 o
   5  14   4        9.85       16.06      8.14 o
   6  14   4        2.78       28.33      8.69 o
   7  14   4       10.02       21.54      9.11 o
   8  14   4       28.30       29.41      9.33 o
   1  15   4       25.24       32.44      7.04 o
   2  15   4        3.54       16.05      7.41 o
   3  15   4       61.22       63.84      8.07 o
   4  15   4       25.53       27.26      7.39 o
   5  15   4        5.50       13.63      8.52 o
   6  15   4        5.88       14.34      9.07 o
   7  15   4       15.92       12.26      9.62 o
   0  16   4       45.40       47.87     10.94 o
   1  16   4        9.97        5.17      7.64 o
   2  16   4       31.72       28.84      7.35 o
   3  16   4       44.05       45.70      7.23 o
   4  16   4       30.57       32.26      8.05 o
   5  16   4       13.99       19.67      8.05 o
   6  16   4        5.86       11.79      8.64 o
   7  16   4        4.44        8.60      8.61 o
   1  17   4        5.97        5.01      7.86 o
   2  17   4       21.64       30.72      7.53 o
   3  17   4       10.33        9.91      8.10 o
   4  17   4        6.41       11.98      8.44 o
   5  17   4        5.12       15.93      8.77 o
   6  17   4       26.20       21.89      8.97 o
   0  18   4       61.94       79.71     11.35 o
   1  18   4       18.93       27.11      7.65 o
   2  18   4       36.79       42.00      7.77 o
   3  18   4        3.88        9.37      7.84 o
   4  18   4       19.47       24.77      8.55 o
   5  18   4       23.53       29.79      8.38 o
   6  18   4        0.74       10.05      8.34 o
   1  19   4       57.25       55.81      8.02 o
   2  19   4        3.91       10.49      7.85 o
   3  19   4       13.06       11.53      8.40 o
   4  19   4        8.87       10.71      8.30 o
   5  19   4        2.14        8.74      8.12 o
   0  20   4       52.44       55.03     11.66 o
   1  20   4       26.22       24.70      8.34 o
   2  20   4        6.87       16.19      8.29 o
   3  20   4        0.94        7.43      8.24 o
   4  20   4        4.45       13.86      7.71 o
   5  20   4       14.28       12.19      8.14 o
   1  21   4       40.31       40.97      8.32 o
   2  21   4       13.30       16.31      8.32 o
   3  21   4        0.93       15.65      7.53 o
   4  21   4        3.60        4.09      8.26 o
   0  22   4      101.27       82.89     24.03 o
   1  22   4       15.40       15.34      8.58 o
   2  22   4        0.55       13.45      8.22 o
   2   0   5      374.24      334.34     18.52 o
   4   0   5       27.27       26.00      9.58 o
   6   0   5       17.52       28.51     10.48 o
   8   0   5        2.53       16.07     13.59 o
   0   1   5      244.95      229.91     14.36 o
   1   1   5      143.53      139.96      6.23 o
   2   1   5      136.04      131.68      6.99 o
   3   1   5       75.62       72.66      7.18 o
   4   1   5      214.93      212.46      8.09 o
   5   1   5        8.81       12.95      7.69 o
   6   1   5        3.21       15.58      8.04 o
   7   1   5        3.64        9.45      8.97 o
   8   1   5        5.71       12.78     10.42 o
   9   1   5       22.00       28.60     12.80 o
   1   2   5      324.32      303.11     14.48 o
   2   2   5      176.47      167.96      8.89 o
   3   2   5       86.14       92.14      8.50 o
   4   2   5      271.27      258.15     11.75 o
   5   2   5        2.73        5.67      7.84 o
   6   2   5       21.20       20.18      7.87 o
   7   2   5        0.75        6.42      8.93 o
   8   2   5       21.55       33.99     10.71 o
   9   2   5       10.52       15.72     12.43 o
   0   3   5       94.19      107.45      9.30 o
   1   3   5       44.13       44.28      6.20 o
   2   3   5       13.59       22.00      7.45 o
   3   3   5      265.55      256.23      8.36 o
   4   3   5       68.01       65.47      7.79 o
   5   3   5        3.02        7.06      7.70 o
   6   3   5        4.41        8.51      7.96 o
   7   3   5       35.31       37.66      8.53 o
   8   3   5       41.50       46.73     10.45 o
   9   3   5        7.94       -0.07     11.55 o
   1   4   5       50.65       50.38      6.50 o
   2   4   5        2.70       17.65      6.64 o
   3   4   5      120.61      112.17      7.33 o
   4   4   5       42.16       43.48      7.78 o
   5   4   5       32.12       19.25      7.73 o
   6   4   5      103.57       95.38      8.18 o
   7   4   5       48.08       50.43      9.30 o
   8   4   5       21.05       17.39      9.83 o
   9   4   5        6.19       19.23     12.79 o
   0   5   5       55.52       43.58      8.87 o
   1   5   5       10.34       23.77      7.05 o
   2   5   5       65.83       57.39      6.40 o
   3   5   5       47.72       55.56      7.65 o
   4   5   5       52.67       56.43      7.53 o
   5   5   5       35.35       45.22      7.79 o
   6   5   5        3.02       13.30      7.64 o
   7   5   5       49.04       46.71      9.30 o
   8   5   5       32.68       33.38     10.28 o
   9   5   5        3.26       13.62     11.81 o
   1   6   5       13.35       16.57      6.57 o
   2   6   5        6.31       19.95      7.01 o
   3   6   5       79.12       76.97      6.61 o
   4   6   5       48.87       38.75      7.49 o
   5   6   5      184.65      171.91     10.79 o
   6   6   5       21.79       26.55      9.22 o
   7   6   5       81.94       72.77      9.63 o
   8   6   5        8.01       13.48     10.72 o
   0   7   5        8.72       -6.06      9.44 o
   1   7   5       19.76       24.13      7.01 o
   2   7   5       28.36       30.78      7.24 o
   3   7   5       74.70       72.99      6.74 o
   4   7   5       80.34       81.05      7.50 o
   5   7   5       31.14       40.46      7.80 o
   6   7   5       33.83       36.57      9.23 o
   7   7   5        1.39        7.47      9.76 o
   8   7   5        2.24       11.59     10.34 o
   1   8   5       33.01       47.97      6.72 o
   2   8   5       19.39       26.22      7.30 o
   3   8   5       61.98       75.68      6.90 o
   4   8   5       50.15       68.72      7.56 o
   5   8   5       76.60       68.76      8.92 o
   6   8   5        7.42       14.52      8.87 o
   7   8   5       10.34       20.07      9.84 o
   8   8   5       21.64       15.48     10.36 o
   0   9   5       34.20       23.70      9.64 o
   1   9   5       48.36       42.65      6.34 o
   2   9   5       17.55       19.70      6.68 o
   3   9   5       40.74       43.53      7.01 o
   4   9   5       66.77       54.34      7.36 o
   5   9   5       25.19       27.95      8.83 o
   6   9   5       69.92       76.64      9.52 o
   7   9   5        5.57        9.25      9.70 o
   8   9   5        6.73       21.10     10.57 o
   1  10   5       64.12       61.68      6.99 o
   2  10   5        3.66       15.09      7.24 o
   3  10   5       73.33       81.08      7.59 o
   4  10   5       14.69       31.27      8.76 o
   5  10   5       15.76       11.16      8.71 o
   6  10   5       13.09       11.83      9.43 o
   7  10   5       21.05       14.23      9.92 o
   8  10   5        2.27       12.13     10.61 o
   0  11   5       24.03       28.18      8.54 o
   1  11   5       16.30       17.09      7.11 o
   2  11   5       32.60       32.83      7.51 o
   3  11   5       16.10       19.45      6.96 o
   4  11   5        5.48       16.26      7.78 o
   5  11   5        0.35       17.25      9.03 o
   6  11   5       14.62       19.67      9.55 o
   7  11   5        6.55        6.20     10.12 o
   1  12   5       30.89       38.58      7.30 o
   2  12   5       15.06       22.17      7.08 o
   3  12   5       18.53       20.96      8.37 o
   4  12   5        4.19       10.83      8.80 o
   5  12   5        1.73       14.94      8.85 o
   6  12   5        2.94       17.48      9.43 o
   7  12   5        0.63       12.04     10.04 o
   0  13   5       11.55       16.08      9.40 o
   1  13   5        0.01       13.97      6.32 o
   2  13   5        7.23       11.18      7.97 o
   3  13   5       54.54       47.86      8.82 o
   4  13   5       10.94       18.17      8.63 o
   5  13   5        9.84       19.46      8.66 o
   6  13   5        8.57       12.10      9.46 o
   7  13   5        1.32       19.52     10.16 o
   1  14   5       41.53       39.78      7.29 o
   2  14   5       36.07       29.58      8.15 o
   3  14   5       11.15       15.85      8.47 o
   4  14   5        4.11       27.05      8.78 o
   5  14   5        0.82       15.82      8.67 o
   6  14   5        0.01       13.07      9.64 o
   0  15   5       10.13        9.34     11.52 o
   1  15   5        7.17       15.20      7.88 o
   2  15   5        4.13        6.10      8.21 o
   3  15   5       11.19       13.86      8.99 o
   4  15   5       13.67       13.94      8.76 o
   5  15   5        6.05        8.65      8.85 o
   6  15   5        3.48        4.47      8.93 o
   1  16   5       12.51       21.97      7.94 o
   2  16   5       34.22       28.83      7.60 o
   3  16   5       12.27       13.98      8.13 o
   4  16   5        8.37       21.56      8.45 o
   5  16   5        3.65       12.11      8.88 o
   0  17   5        6.09        1.71     10.95 o
   1  17   5        2.17        9.10      8.15 o
   2  17   5       13.71       14.44      7.99 o
   3  17   5       11.07        8.54      8.11 o
   4  17   5        1.17        9.30      8.00 o
   5  17   5        6.12       14.42      9.43 o
   1  18   5       12.81       25.79      8.24 o
   2  18   5        1.90        7.37      8.38 o
   3  18   5        4.59       11.69      8.45 o
   4  18   5        4.38        9.01      8.77 o
   0  19   5        1.91        8.67     11.40 o
   1  19   5        9.07       26.22      8.61 o
   2  19   5        2.51       11.77      8.36 o
   3  19   5        4.81       18.71      8.94 o
   1  20   5        2.07       13.26      8.48 o
   2  20   5       12.34        5.80      9.10 o
   0   0   6       40.69       53.37     19.91 o
   2   0   6       59.05       69.15      8.42 o
   4   0   6       37.59       46.88      9.99 o
   6   0   6       29.83       35.72     10.51 o
   1   1   6      134.44      132.04      7.03 o
   2   1   6        0.90        9.92      6.64 o
   3   1   6       23.79       30.51      6.48 o
   4   1   6       70.16       68.80      7.02 o
   5   1   6        1.56        5.92      7.26 o
   6   1   6       33.68       40.60      7.85 o
   7   1   6        5.42       12.26      7.58 o
   0   2   6      243.88      237.61      9.51 o
   1   2   6       39.45       46.00      6.53 o
   2   2   6       52.09       52.23      6.82 o
   3   2   6        7.73       13.06      7.34 o
   4   2   6       11.45       20.92      7.90 o
   5   2   6       14.42       28.08      7.98 o
   6   2   6       12.36       14.52      8.43 o
   7   2   6       11.01       24.08      9.15 o
   1   3   6      172.06      174.37      6.76 o
   2   3   6       60.88       55.24      7.12 o
   3   3   6       17.50       24.49      7.38 o
   4   3   6       69.60       76.65      7.88 o
   5   3   6       21.62       31.49      8.04 o
   6   3   6       33.84       31.33      8.56 o
   7   3   6        2.77       11.93      8.97 o
   0   4   6      206.18      213.15     14.15 o
   1   4   6       52.86       61.78      6.52 o
   2   4   6        3.89       20.88      6.31 o
   3   4   6        7.77        6.85      7.65 o
   4   4   6       24.15       27.89      7.40 o
   5   4   6       11.51        4.25      7.90 o
   6   4   6        2.76        4.86      8.36 o
   7   4   6       12.44       12.23      9.18 o
   1   5   6       76.02       79.13      6.53 o
   2   5   6       60.79       64.95      7.01 o
   3   5   6       62.64       49.27      7.51 o
   4   5   6       23.75       32.11      7.65 o
   5   5   6       20.26       31.30      8.11 o
   6   5   6       20.02       31.22      8.57 o
   7   5   6       13.41       24.11     10.25 o
   0   6   6       48.38       45.30      9.22 o
   1   6   6       30.51       31.65      7.47 o
   2   6   6       51.13       60.00      6.73 o
   3   6   6        9.27       16.61      7.19 o
   4   6   6       10.54       13.73      7.71 o
   5   6   6        0.36       17.34      8.17 o
   6   6   6       11.59       17.43      8.68 o
   7   6   6        0.04        3.99      9.77 o
   1   7   6        9.25       14.62      7.18 o
   2   7   6       27.58       40.89      7.64 o
   3   7   6       12.50       16.00      7.46 o
   4   7   6        7.57       13.80      7.36 o
   5   7   6        1.59        9.60      8.14 o
   6   7   6        2.32       10.43      8.61 o
   7   7   6        2.90        9.82     10.40 o
   0   8   6       29.35       23.17      9.91 o
   1   8   6       52.15       57.97      7.23 o
   2   8   6        4.38       23.49      7.15 o
   3   8   6       30.45       31.03      7.31 o
   4   8   6       19.29       24.08      7.86 o
   5   8   6        3.45       15.86      8.10 o
   6   8   6        6.29       12.31      9.54 o
   1   9   6        1.72        5.94      7.64 o
   2   9   6       23.74       28.08      7.47 o
   3   9   6        2.67        5.12      7.58 o
   4   9   6        1.66       15.76      8.23 o
   5   9   6        7.86       11.47      7.80 o
   6   9   6        0.35        0.25      9.87 o
   0  10   6       17.66       27.55     10.03 o
   1  10   6       16.85       20.70      7.49 o
   2  10   6       15.04       20.27      7.25 o
   3  10   6       24.76       31.91      7.50 o
   4  10   6       23.46       25.72      7.85 o
   5  10   6        0.79        6.92      9.43 o
   6  10   6        3.77       -0.22      9.76 o
   1  11   6        5.61       10.88      7.23 o
   2  11   6        1.35        6.65      7.46 o
   3  11   6        9.07        1.94      7.58 o
   4  11   6        1.00       10.47      8.95 o
   5  11   6        0.96        7.82      8.96 o
   6  11   6        4.55        8.28      9.73 o
   0  12   6        2.48        7.34      9.38 o
   1  12   6       20.22       30.79      7.48 o
   2  12   6       14.96       18.03      7.61 o
   3  12   6        2.72       10.45      7.80 o
   4  12   6        2.29       18.42     10.58 o
   5  12   6        5.60       18.51      9.50 o
   1  13   6        2.86       19.31      7.30 o
   2  13   6       13.07       13.50      7.85 o
   3  13   6        4.35        6.53      8.72 o
   4  13   6        7.62       25.70      8.92 o
   5  13   6       12.08       27.20     10.15 o
   0  14   6       16.77       32.89     10.20 o
   1  14   6        2.96       19.07      7.49 o
   2  14   6        0.19       10.75      8.93 o
   3  14   6        2.70       10.05      8.57 o
   4  14   6        8.51       16.52      8.73 o
   1  15   6        9.56       14.97      7.58 o
   2  15   6        0.88       15.94      8.84 o
   3  15   6        4.29       10.58      8.86 o
   0  16   6        1.91       22.29     12.09 o
   1  16   6        1.85       16.20      8.60 o
   2  16   6        1.19        8.77      9.40 o
   3  16   6        4.79       14.89      9.60 o
   1  17   6        1.86       20.91      8.86 o
   2   0   7        1.24       16.04      9.19 o
   4   0   7       10.08        3.60     10.42 o
   0   1   7        8.72        8.79      8.85 o
   1   1   7        5.12       11.32      6.69 o
   2   1   7        6.56       10.02      6.86 o
   3   1   7        9.48       22.44      6.81 o
   4   1   7       23.36       16.90      7.13 o
   5   1   7        2.78       12.77      7.46 o
   1   2   7       12.96       20.80      6.54 o
   2   2   7        4.93       12.27      6.89 o
   3   2   7        6.40       14.06      6.89 o
   4   2   7       27.43       33.31      7.55 o
   5   2   7        7.39       14.57      7.50 o
   0   3   7       44.75       47.17      9.81 o
   1   3   7        5.36        9.36      6.41 o
   2   3   7        0.03        6.17      6.76 o
   3   3   7        3.35        7.22      7.07 o
   4   3   7       18.45       16.04      7.24 o
   5   3   7       15.86       27.28      8.18 o
   1   4   7       14.11       27.16      6.74 o
   2   4   7        8.34       11.46      6.65 o
   3   4   7        0.84        4.17      7.61 o
   4   4   7        2.05        7.27      8.47 o
   5   4   7       11.99       14.09      8.78 o
   0   5   7       29.15       18.04      9.62 o
   1   5   7       21.67       18.68      7.00 o
   2   5   7       22.08       30.68      7.52 o
   3   5   7       22.07       17.59      7.88 o
   4   5   7        1.17       -1.20      8.27 o
   5   5   7        1.01       16.46      8.83 o
   1   6   7       23.14       23.18      7.19 o
   2   6   7       30.76       41.08      7.68 o
   3   6   7        3.12       14.59      7.83 o
   4   6   7        2.75        2.97      8.43 o
   5   6   7        3.77        5.71      8.83 o
   0   7   7       19.22       27.22      8.85 o
   1   7   7        6.39       14.89      7.52 o
   2   7   7       32.45       25.61      8.03 o
   3   7   7       12.24       14.60      8.22 o
   4   7   7       12.38       13.86      8.74 o
   1   8   7       32.36       35.00      6.92 o
   2   8   7       10.80       10.52      7.82 o
   3   8   7       14.67       14.99      8.26 o
   4   8   7       12.75       17.60      8.94 o
   0   9   7       12.49       23.74      9.96 o
   1   9   7        2.23       11.98      7.46 o
   2   9   7       35.03       34.71      8.35 o
   3   9   7       24.44       20.72      8.53 o
   1  10   7        0.67        9.02      6.68 o
   2  10   7        2.73       11.38      8.41 o
   3  10   7       21.97       23.98      8.08 o
   0  11   7        6.36       27.55      9.73 o
   1  11   7        0.71       18.11      7.30 o
   2  11   7        2.28       10.36      8.38 o
   1  12   7        0.27        1.64      7.42 o
 
